# Supplementary material for: Description of third instar larvae of Ceratitis fasciventris, C. anonae, C. rosa (FAR complex) and C. capitata (Diptera, Tephritidae)
Source: Zookeys. 2015 Nov 26;(540):443–66. doi: 10.3897/zookeys.540.10061 (PMC4714082; doi:10.3897/zookeys.540.10061)
Supplement: XML Treatment for Ceratitis fasciventris [file zookeys.540.10061-treatment2.xml]

<!DOCTYPE tp:taxon-treatment
  PUBLIC "-//TaxonX//DTD Taxonomic Treatment Publishing DTD v0 20100105//EN" "tax-treatment-NSO.dtd">
<tp:taxon-treatment xmlns:tp="http://www.plazi.org/taxpub"><tp:treatment-meta><kwd-group><label>Taxon classification</label><kwd><named-content content-type="kingdom">Animalia</named-content></kwd><kwd><named-content content-type="order">Diptera</named-content></kwd><kwd><named-content content-type="family">Tephritidae</named-content></kwd></kwd-group><mixed-citation publication-type="journal"><person-group><name><surname>Steck</surname><given-names>Gary J.</given-names></name><name><surname>Ekesi</surname><given-names>Sunday</given-names></name></person-group><article-title>Description of third instar larvae of <italic><tp:taxon-name><tp:taxon-name-part taxon-name-part-type="genus">Ceratitis</tp:taxon-name-part> <tp:taxon-name-part taxon-name-part-type="species">fasciventris</tp:taxon-name-part></tp:taxon-name></italic>, <italic><tp:taxon-name><tp:taxon-name-part taxon-name-part-type="genus">C.</tp:taxon-name-part> <tp:taxon-name-part taxon-name-part-type="species">anonae</tp:taxon-name-part></tp:taxon-name></italic>, <italic><tp:taxon-name><tp:taxon-name-part taxon-name-part-type="genus">C.</tp:taxon-name-part> <tp:taxon-name-part taxon-name-part-type="species">rosa</tp:taxon-name-part></tp:taxon-name></italic> (FAR complex) and <italic><tp:taxon-name><tp:taxon-name-part taxon-name-part-type="genus">C.</tp:taxon-name-part> <tp:taxon-name-part taxon-name-part-type="species">capitata</tp:taxon-name-part></tp:taxon-name></italic> (<tp:taxon-name><tp:taxon-name-part taxon-name-part-type="order">Diptera</tp:taxon-name-part></tp:taxon-name>, <tp:taxon-name><tp:taxon-name-part taxon-name-part-type="family">Tephritidae</tp:taxon-name-part></tp:taxon-name>)</article-title><source>Zookeys</source><day>26</day><month>11</month><year>2015</year><volume>2015</volume><issue>540</issue><fpage>443</fpage><lpage>466</lpage><pub-id pub-id-type="doi">10.3897/zookeys.540.10061</pub-id></mixed-citation></tp:treatment-meta><tp:nomenclature><tp:taxon-name>
                        <tp:taxon-name-part taxon-name-part-type="genus">Ceratitis</tp:taxon-name-part>
                        <tp:taxon-name-part taxon-name-part-type="species">fasciventris</tp:taxon-name-part>
                    </tp:taxon-name><xref ref-type="fig" rid="F1">Figures 1a</xref><xref ref-type="fig" rid="F2">, 2a</xref><xref ref-type="fig" rid="F3">, 3a</xref><xref ref-type="fig" rid="F4">, 4a</xref><xref ref-type="fig" rid="F5">, 5a</xref><xref ref-type="fig" rid="F6">, 6a</xref><xref ref-type="fig" rid="F7">, 7a</xref><xref ref-type="fig" rid="F8">, 8a</xref><xref ref-type="fig" rid="F9">, 9a</xref></tp:nomenclature><tp:treatment-sec sec-type="Diagnosis of third instar"><title>Diagnosis of third instar.</title><p>Medium-sized muscidiform larvae with mandibular tooth ventrally grooved, with minute subapical mandibular tooth; usually with 10 oral ridges; accessory plates weakly developed; petal-like secondary stomal lobes present; sclerotized stomal guards absent; dorsal spinules present on segments T1-T2; anterior spiracles with 9-12 tubules in a single sinuous row; base of anterior spiracle cylindrical, ca. half as wide as apical width; posterior spiracles with rimae ca. 3 times longer than wide; spiracular processes mostly unbranched to mostly branched, with narrow bases; caudal ridge present; anal lobes grooved, lobes subequal or posterior lobe larger.</p></tp:treatment-sec><tp:treatment-sec sec-type="Description of third instar"><title>Description of third instar</title><p>(differences from <italic><tp:taxon-name><tp:taxon-name-part taxon-name-part-type="genus">Ceratitis</tp:taxon-name-part> <tp:taxon-name-part taxon-name-part-type="species">rosa</tp:taxon-name-part></tp:taxon-name></italic> description above are noted in bold font). Similar to <italic><tp:taxon-name><tp:taxon-name-part taxon-name-part-type="genus">Ceratitis</tp:taxon-name-part> <tp:taxon-name-part taxon-name-part-type="species">rosa</tp:taxon-name-part></tp:taxon-name></italic>, except length <bold>3.2–6.8 mm</bold>; oral ridges usually <bold>10</bold>; accessory plates <bold>weakly developed</bold>; parastomal sclerite straight to curved, not hooked apically; anterior sclerite <bold>present or absent</bold>; <bold>CPS length 0.89–1.14 mm, mandible secondary tooth present, mandible tip to notch 0.52–0.60 mm, dorsal cornu</bold> <!--PageBreak--><!--PageBreak--><!--PageBreak--><bold>length 0.37–0.43 mm, ventral cornu length 0.52–0.72 mm; mandible length a 0.21–0.23 mm, mandible length b 0.21–0.25 mm, mandible length c 0.15–0.16 mm, mandible height 0.14–0.16 mm; hypopharyngeal sclerite length 0.12–0.17 mm, dorsal arch height 0.25–0.30 mm</bold>; anterior spiracle with <bold>9–12</bold> tubules, tubules closely spaced in a single <bold>slightly sinuous</bold> row; distal width <bold>0.14–0.17 mm (n = 5)</bold>; segments <bold>T1-T2</bold> with broken rows of weak, conical spinules on dorsal anterior margin; on <bold>T1</bold> the spinulose area encircles the body, while on <bold>T2</bold> the ventral spinulose area is separated from that of the dorsum; dorsal spinules <bold>absent on T3-A8</bold>; posterior spiracle rimae <bold>ca. 0.07</bold> mm long; spiracular processes mostly unbranched to mostly branched, base of SP-I and SP-IV narrow, numbers of trunks and tips as follows; I (dorsal) (<bold>2-9, 3-14</bold>), II (<bold>2-4, 4-7</bold>), III (<bold>2-6, 4-9</bold>), IV (ventral) <bold>(4-8, 6-12</bold>). Anal lobes <bold>grooved</bold>, lobes subequal or posterior lobe larger.</p><fig id="F9" position="float" orientation="portrait"><label>Figure 9.</label><caption><p>Anal lobes. <bold>a</bold> <italic><tp:taxon-name><tp:taxon-name-part taxon-name-part-type="genus">Ceratitis</tp:taxon-name-part> <tp:taxon-name-part taxon-name-part-type="species">fasciventris</tp:taxon-name-part></tp:taxon-name></italic> <bold>b</bold> <italic><tp:taxon-name><tp:taxon-name-part taxon-name-part-type="genus">Ceratitis</tp:taxon-name-part> <tp:taxon-name-part taxon-name-part-type="species">anonae</tp:taxon-name-part></tp:taxon-name></italic> <bold>c</bold> <italic><tp:taxon-name><tp:taxon-name-part taxon-name-part-type="genus">Ceratitis</tp:taxon-name-part> <tp:taxon-name-part taxon-name-part-type="species">rosa</tp:taxon-name-part></tp:taxon-name></italic> R1, Kenya <bold>d</bold> <italic><tp:taxon-name><tp:taxon-name-part taxon-name-part-type="genus">Ceratitis</tp:taxon-name-part> <tp:taxon-name-part taxon-name-part-type="species">rosa</tp:taxon-name-part></tp:taxon-name></italic> R2, Kenya <bold>e</bold> <italic><tp:taxon-name><tp:taxon-name-part taxon-name-part-type="genus">Ceratitis</tp:taxon-name-part> <tp:taxon-name-part taxon-name-part-type="species">rosa</tp:taxon-name-part></tp:taxon-name></italic> R1, S. Africa, Nelspruit <bold>f</bold> <italic><tp:taxon-name><tp:taxon-name-part taxon-name-part-type="genus">Ceratitis</tp:taxon-name-part> <tp:taxon-name-part taxon-name-part-type="species">rosa</tp:taxon-name-part></tp:taxon-name></italic> R2, S. Africa, Pretoria <bold>g</bold> <italic><tp:taxon-name><tp:taxon-name-part taxon-name-part-type="genus">Ceratitis</tp:taxon-name-part> <tp:taxon-name-part taxon-name-part-type="species">rosa</tp:taxon-name-part></tp:taxon-name></italic> R2, S. Africa, Stellenbosch <bold>h</bold> <italic><tp:taxon-name><tp:taxon-name-part taxon-name-part-type="genus">Ceratitis</tp:taxon-name-part> <tp:taxon-name-part taxon-name-part-type="species">capitata</tp:taxon-name-part></tp:taxon-name></italic>, Kenya.</p></caption><graphic xmlns:xlink="http://www.w3.org/1999/xlink" xlink:href="zookeys-540-443-g009.jpg" position="float" orientation="portrait" xlink:type="simple" id="oo_66489.jpg"/></fig></tp:treatment-sec><tp:treatment-sec sec-type="Specimens examined"><title>Specimens examined.</title><p>n = 5 (SEM) + 10 (slide).</p></tp:treatment-sec><tp:treatment-sec><!--Section generated to contain objects referenced in tp:taxon-treatment.--><fig id="F1" position="float" orientation="portrait"><label>Figure 1.</label><caption><p>Head, ventral view. <bold>a</bold> <italic><tp:taxon-name><tp:taxon-name-part taxon-name-part-type="genus">Ceratitis</tp:taxon-name-part> <tp:taxon-name-part taxon-name-part-type="species">fasciventris</tp:taxon-name-part></tp:taxon-name></italic> <bold>b</bold> <italic><tp:taxon-name><tp:taxon-name-part taxon-name-part-type="genus">Ceratitis</tp:taxon-name-part> <tp:taxon-name-part taxon-name-part-type="species">anonae</tp:taxon-name-part></tp:taxon-name></italic> <bold>c</bold> <italic><tp:taxon-name><tp:taxon-name-part taxon-name-part-type="genus">Ceratitis</tp:taxon-name-part> <tp:taxon-name-part taxon-name-part-type="species">rosa</tp:taxon-name-part></tp:taxon-name></italic> R1, Kenya <bold>d</bold> <italic><tp:taxon-name><tp:taxon-name-part taxon-name-part-type="genus">Ceratitis</tp:taxon-name-part> <tp:taxon-name-part taxon-name-part-type="species">rosa</tp:taxon-name-part></tp:taxon-name></italic> R2, Kenya <bold>e</bold> <italic><tp:taxon-name><tp:taxon-name-part taxon-name-part-type="genus">Ceratitis</tp:taxon-name-part> <tp:taxon-name-part taxon-name-part-type="species">rosa</tp:taxon-name-part></tp:taxon-name></italic> R1, S. Africa, Nelspruit <bold>f</bold> <italic><tp:taxon-name><tp:taxon-name-part taxon-name-part-type="genus">Ceratitis</tp:taxon-name-part> <tp:taxon-name-part taxon-name-part-type="species">rosa</tp:taxon-name-part></tp:taxon-name></italic> R2, S. Africa, Pretoria <bold>g</bold> <italic><tp:taxon-name><tp:taxon-name-part taxon-name-part-type="genus">Ceratitis</tp:taxon-name-part> <tp:taxon-name-part taxon-name-part-type="species">rosa</tp:taxon-name-part></tp:taxon-name></italic> R2, S. Africa, Stellenbosch <bold>h</bold> <italic><tp:taxon-name><tp:taxon-name-part taxon-name-part-type="genus">Ceratitis</tp:taxon-name-part> <tp:taxon-name-part taxon-name-part-type="species">capitata</tp:taxon-name-part></tp:taxon-name></italic>, Hawaii.</p></caption><graphic xmlns:xlink="http://www.w3.org/1999/xlink" xlink:href="zookeys-540-443-g001.jpg" position="float" orientation="portrait" xlink:type="simple" id="oo_66481.jpg"/></fig><fig id="F2" position="float" orientation="portrait"><label>Figure 2.</label><caption><p>Oral ridges, third instar. <bold>a</bold> <italic><tp:taxon-name><tp:taxon-name-part taxon-name-part-type="genus">Ceratitis</tp:taxon-name-part> <tp:taxon-name-part taxon-name-part-type="species">fasciventris</tp:taxon-name-part></tp:taxon-name></italic> <bold>b</bold> <italic><tp:taxon-name><tp:taxon-name-part taxon-name-part-type="genus">Ceratitis</tp:taxon-name-part> <tp:taxon-name-part taxon-name-part-type="species">anonae</tp:taxon-name-part></tp:taxon-name></italic> <bold>c</bold> <italic><tp:taxon-name><tp:taxon-name-part taxon-name-part-type="genus">Ceratitis</tp:taxon-name-part> <tp:taxon-name-part taxon-name-part-type="species">rosa</tp:taxon-name-part></tp:taxon-name></italic> R1, Kenya <bold>d</bold> <italic><tp:taxon-name><tp:taxon-name-part taxon-name-part-type="genus">Ceratitis</tp:taxon-name-part> <tp:taxon-name-part taxon-name-part-type="species">rosa</tp:taxon-name-part></tp:taxon-name></italic> R2, Kenya <bold>e</bold> <italic><tp:taxon-name><tp:taxon-name-part taxon-name-part-type="genus">Ceratitis</tp:taxon-name-part> <tp:taxon-name-part taxon-name-part-type="species">rosa</tp:taxon-name-part></tp:taxon-name></italic> R1, S. Africa, Nelspruit <bold>f</bold> <italic><tp:taxon-name><tp:taxon-name-part taxon-name-part-type="genus">Ceratitis</tp:taxon-name-part> <tp:taxon-name-part taxon-name-part-type="species">rosa</tp:taxon-name-part></tp:taxon-name></italic> R2, S. Africa, Pretoria <bold>g</bold> <italic><tp:taxon-name><tp:taxon-name-part taxon-name-part-type="genus">Ceratitis</tp:taxon-name-part> <tp:taxon-name-part taxon-name-part-type="species">rosa</tp:taxon-name-part></tp:taxon-name></italic> R2, S. Africa, Stellenbosch <bold>h</bold> <italic><tp:taxon-name><tp:taxon-name-part taxon-name-part-type="genus">Ceratitis</tp:taxon-name-part> <tp:taxon-name-part taxon-name-part-type="species">rosa</tp:taxon-name-part></tp:taxon-name></italic> R2, S. Africa, Stellenbosch <bold>i</bold> <italic><tp:taxon-name><tp:taxon-name-part taxon-name-part-type="genus">Ceratitis</tp:taxon-name-part> <tp:taxon-name-part taxon-name-part-type="species">capitata</tp:taxon-name-part></tp:taxon-name></italic>, Guatemala. Abbreviations: <bold>ap</bold> accessory plate, <bold>or</bold> oral ridge.</p></caption><graphic xmlns:xlink="http://www.w3.org/1999/xlink" xlink:href="zookeys-540-443-g002.jpg" position="float" orientation="portrait" xlink:type="simple" id="oo_66482.jpg"/></fig><fig id="F3" position="float" orientation="portrait"><label>Figure 3.</label><caption><p>Cephalopharyngeal skeleton. <bold>a</bold> <italic><tp:taxon-name><tp:taxon-name-part taxon-name-part-type="genus">Ceratitis</tp:taxon-name-part> <tp:taxon-name-part taxon-name-part-type="species">fasciventris</tp:taxon-name-part></tp:taxon-name></italic> <bold>b</bold> <italic><tp:taxon-name><tp:taxon-name-part taxon-name-part-type="genus">Ceratitis</tp:taxon-name-part> <tp:taxon-name-part taxon-name-part-type="species">anonae</tp:taxon-name-part></tp:taxon-name></italic> <bold>c</bold> <italic><tp:taxon-name><tp:taxon-name-part taxon-name-part-type="genus">Ceratitis</tp:taxon-name-part> <tp:taxon-name-part taxon-name-part-type="species">rosa</tp:taxon-name-part></tp:taxon-name></italic> R1, Kenya <bold>d</bold> <italic><tp:taxon-name><tp:taxon-name-part taxon-name-part-type="genus">Ceratitis</tp:taxon-name-part> <tp:taxon-name-part taxon-name-part-type="species">rosa</tp:taxon-name-part></tp:taxon-name></italic> R2, Kenya <bold>e</bold> <italic><tp:taxon-name><tp:taxon-name-part taxon-name-part-type="genus">Ceratitis</tp:taxon-name-part> <tp:taxon-name-part taxon-name-part-type="species">rosa</tp:taxon-name-part></tp:taxon-name></italic> R1, S. Africa, Nelspruit <bold>f</bold> <italic><tp:taxon-name><tp:taxon-name-part taxon-name-part-type="genus">Ceratitis</tp:taxon-name-part> <tp:taxon-name-part taxon-name-part-type="species">rosa</tp:taxon-name-part></tp:taxon-name></italic> R2, S. Africa, Pretoria <bold>g</bold> <italic><tp:taxon-name><tp:taxon-name-part taxon-name-part-type="genus">Ceratitis</tp:taxon-name-part> <tp:taxon-name-part taxon-name-part-type="species">rosa</tp:taxon-name-part></tp:taxon-name></italic> R2, S. Africa, Stellenbosch <bold>h</bold> <italic><tp:taxon-name><tp:taxon-name-part taxon-name-part-type="genus">Ceratitis</tp:taxon-name-part> <tp:taxon-name-part taxon-name-part-type="species">capitata</tp:taxon-name-part></tp:taxon-name></italic>, Hawaii. Scale bars 0.20 mm (<bold>a–h</bold>). Abbreviations: <bold>a</bold> mandible tip to posterior prominence, <bold>b</bold> mandible tip to dorsal prominence, <bold>c</bold> mandible tip to ventral prominence, <bold>cps</bold> total length, <bold>da</bold> dorsal arch, <bold>dc</bold> dorsal cornu, <bold>h</bold> mandible height, <bold>n</bold> mandible tip to notch, <bold>vc</bold> ventral cornu.</p></caption><graphic xmlns:xlink="http://www.w3.org/1999/xlink" xlink:href="zookeys-540-443-g003.jpg" position="float" orientation="portrait" xlink:type="simple" id="oo_66483.jpg"/></fig><fig id="F4" position="float" orientation="portrait"><label>Figure 4.</label><caption><p>Mouthhooks. <bold>a</bold> <italic><tp:taxon-name><tp:taxon-name-part taxon-name-part-type="genus">Ceratitis</tp:taxon-name-part> <tp:taxon-name-part taxon-name-part-type="species">fasciventris</tp:taxon-name-part></tp:taxon-name></italic> (secondary tooth circled) <bold>b</bold> <italic><tp:taxon-name><tp:taxon-name-part taxon-name-part-type="genus">Ceratitis</tp:taxon-name-part> <tp:taxon-name-part taxon-name-part-type="species">anonae</tp:taxon-name-part></tp:taxon-name></italic> <bold>c</bold> <italic><tp:taxon-name><tp:taxon-name-part taxon-name-part-type="genus">Ceratitis</tp:taxon-name-part> <tp:taxon-name-part taxon-name-part-type="species">rosa</tp:taxon-name-part></tp:taxon-name></italic> R2, Kenya <bold>d</bold> <italic><tp:taxon-name><tp:taxon-name-part taxon-name-part-type="genus">Ceratitis</tp:taxon-name-part> <tp:taxon-name-part taxon-name-part-type="species">rosa</tp:taxon-name-part></tp:taxon-name></italic> R2, Kenya <bold>e</bold> <italic><tp:taxon-name><tp:taxon-name-part taxon-name-part-type="genus">Ceratitis</tp:taxon-name-part> <tp:taxon-name-part taxon-name-part-type="species">capitata</tp:taxon-name-part></tp:taxon-name></italic>, Hawaii <bold>f</bold> <italic><tp:taxon-name><tp:taxon-name-part taxon-name-part-type="genus">Ceratitis</tp:taxon-name-part> <tp:taxon-name-part taxon-name-part-type="species">capitata</tp:taxon-name-part></tp:taxon-name></italic>, Hawaii <bold>g</bold> <italic><tp:taxon-name><tp:taxon-name-part taxon-name-part-type="genus">Ceratitis</tp:taxon-name-part> <tp:taxon-name-part taxon-name-part-type="species">capitata</tp:taxon-name-part></tp:taxon-name></italic>, ex habaneros peppers via Netherlands <bold>h</bold> <italic><tp:taxon-name><tp:taxon-name-part taxon-name-part-type="genus">Ceratitis</tp:taxon-name-part> <tp:taxon-name-part taxon-name-part-type="species">capitata</tp:taxon-name-part></tp:taxon-name></italic>, Guatemala.</p></caption><graphic xmlns:xlink="http://www.w3.org/1999/xlink" xlink:href="zookeys-540-443-g004.jpg" position="float" orientation="portrait" xlink:type="simple" id="oo_66484.jpg"/></fig><fig id="F5" position="float" orientation="portrait"><label>Figure 5.</label><caption><p>Anterior spiracles. <bold>a</bold> <italic><tp:taxon-name><tp:taxon-name-part taxon-name-part-type="genus">Ceratitis</tp:taxon-name-part> <tp:taxon-name-part taxon-name-part-type="species">fasciventris</tp:taxon-name-part></tp:taxon-name></italic> <bold>b</bold> <italic><tp:taxon-name><tp:taxon-name-part taxon-name-part-type="genus">Ceratitis</tp:taxon-name-part> <tp:taxon-name-part taxon-name-part-type="species">anonae</tp:taxon-name-part></tp:taxon-name></italic> <bold>c</bold> <italic><tp:taxon-name><tp:taxon-name-part taxon-name-part-type="genus">Ceratitis</tp:taxon-name-part> <tp:taxon-name-part taxon-name-part-type="species">rosa</tp:taxon-name-part></tp:taxon-name></italic> R1, Kenya <bold>d</bold> <italic><tp:taxon-name><tp:taxon-name-part taxon-name-part-type="genus">Ceratitis</tp:taxon-name-part> <tp:taxon-name-part taxon-name-part-type="species">rosa</tp:taxon-name-part></tp:taxon-name></italic> R2, Kenya <bold>e</bold> <italic><tp:taxon-name><tp:taxon-name-part taxon-name-part-type="genus">Ceratitis</tp:taxon-name-part> <tp:taxon-name-part taxon-name-part-type="species">rosa</tp:taxon-name-part></tp:taxon-name></italic> R1, S. Africa, Nelspruit <bold>f</bold> <italic><tp:taxon-name><tp:taxon-name-part taxon-name-part-type="genus">Ceratitis</tp:taxon-name-part> <tp:taxon-name-part taxon-name-part-type="species">rosa</tp:taxon-name-part></tp:taxon-name></italic> R2, S. Africa, Pretoria <bold>g</bold> <italic><tp:taxon-name><tp:taxon-name-part taxon-name-part-type="genus">Ceratitis</tp:taxon-name-part> <tp:taxon-name-part taxon-name-part-type="species">rosa</tp:taxon-name-part></tp:taxon-name></italic> R2, S. Africa, Stellenbosch <bold>h</bold> <italic><tp:taxon-name><tp:taxon-name-part taxon-name-part-type="genus">Ceratitis</tp:taxon-name-part> <tp:taxon-name-part taxon-name-part-type="species">capitata</tp:taxon-name-part></tp:taxon-name></italic>, Guatemala.</p></caption><graphic xmlns:xlink="http://www.w3.org/1999/xlink" xlink:href="zookeys-540-443-g005.jpg" position="float" orientation="portrait" xlink:type="simple" id="oo_66485.jpg"/></fig><fig id="F6" position="float" orientation="portrait"><label>Figure 6.</label><caption><p>Segments T1-T3. <bold>a</bold> <italic><tp:taxon-name><tp:taxon-name-part taxon-name-part-type="genus">Ceratitis</tp:taxon-name-part> <tp:taxon-name-part taxon-name-part-type="species">fasciventris</tp:taxon-name-part></tp:taxon-name></italic> <bold>b</bold> <italic><tp:taxon-name><tp:taxon-name-part taxon-name-part-type="genus">Ceratitis</tp:taxon-name-part> <tp:taxon-name-part taxon-name-part-type="species">anonae</tp:taxon-name-part></tp:taxon-name></italic> <bold>c</bold> <italic><tp:taxon-name><tp:taxon-name-part taxon-name-part-type="genus">Ceratitis</tp:taxon-name-part> <tp:taxon-name-part taxon-name-part-type="species">rosa</tp:taxon-name-part></tp:taxon-name></italic> R1, Kenya <bold>d</bold> <italic><tp:taxon-name><tp:taxon-name-part taxon-name-part-type="genus">Ceratitis</tp:taxon-name-part> <tp:taxon-name-part taxon-name-part-type="species">rosa</tp:taxon-name-part></tp:taxon-name></italic> R2, Kenya <bold>e</bold> <italic><tp:taxon-name><tp:taxon-name-part taxon-name-part-type="genus">Ceratitis</tp:taxon-name-part> <tp:taxon-name-part taxon-name-part-type="species">rosa</tp:taxon-name-part></tp:taxon-name></italic> R1, S. Africa, Nelspruit <bold>f</bold> <italic><tp:taxon-name><tp:taxon-name-part taxon-name-part-type="genus">Ceratitis</tp:taxon-name-part> <tp:taxon-name-part taxon-name-part-type="species">rosa</tp:taxon-name-part></tp:taxon-name></italic> R2, S. Africa, Pretoria <bold>g</bold> <italic><tp:taxon-name><tp:taxon-name-part taxon-name-part-type="genus">Ceratitis</tp:taxon-name-part> <tp:taxon-name-part taxon-name-part-type="species">rosa</tp:taxon-name-part></tp:taxon-name></italic> R2, S. Africa, Stellenbosch <bold>h</bold> <italic><tp:taxon-name><tp:taxon-name-part taxon-name-part-type="genus">Ceratitis</tp:taxon-name-part> <tp:taxon-name-part taxon-name-part-type="species">capitata</tp:taxon-name-part></tp:taxon-name></italic>, Guatemala. Abbreviations: <bold>T1</bold>, <bold>T2</bold>, <bold>T3</bold> thoracic segments 1 to 3, <bold>ds</bold> dorsal spinules.</p></caption><graphic xmlns:xlink="http://www.w3.org/1999/xlink" xlink:href="zookeys-540-443-g006.jpg" position="float" orientation="portrait" xlink:type="simple" id="oo_66486.jpg"/></fig><fig id="F7" position="float" orientation="portrait"><label>Figure 7.</label><caption><p>Caudal segment. <bold>a</bold> <italic><tp:taxon-name><tp:taxon-name-part taxon-name-part-type="genus">Ceratitis</tp:taxon-name-part> <tp:taxon-name-part taxon-name-part-type="species">fasciventris</tp:taxon-name-part></tp:taxon-name></italic> <bold>b</bold> <italic><tp:taxon-name><tp:taxon-name-part taxon-name-part-type="genus">Ceratitis</tp:taxon-name-part> <tp:taxon-name-part taxon-name-part-type="species">anonae</tp:taxon-name-part></tp:taxon-name></italic> <bold>c</bold> <italic><tp:taxon-name><tp:taxon-name-part taxon-name-part-type="genus">Ceratitis</tp:taxon-name-part> <tp:taxon-name-part taxon-name-part-type="species">rosa</tp:taxon-name-part></tp:taxon-name></italic> R1, Kenya <bold>d</bold> <italic><tp:taxon-name><tp:taxon-name-part taxon-name-part-type="genus">Ceratitis</tp:taxon-name-part> <tp:taxon-name-part taxon-name-part-type="species">rosa</tp:taxon-name-part></tp:taxon-name></italic> R2, Kenya <bold>e</bold> <italic><tp:taxon-name><tp:taxon-name-part taxon-name-part-type="genus">Ceratitis</tp:taxon-name-part> <tp:taxon-name-part taxon-name-part-type="species">rosa</tp:taxon-name-part></tp:taxon-name></italic> R1, S. Africa, Nelspruit <bold>f</bold> <italic><tp:taxon-name><tp:taxon-name-part taxon-name-part-type="genus">Ceratitis</tp:taxon-name-part> <tp:taxon-name-part taxon-name-part-type="species">rosa</tp:taxon-name-part></tp:taxon-name></italic> R2, S. Africa, Pretoria <bold>g</bold> <italic><tp:taxon-name><tp:taxon-name-part taxon-name-part-type="genus">Ceratitis</tp:taxon-name-part> <tp:taxon-name-part taxon-name-part-type="species">rosa</tp:taxon-name-part></tp:taxon-name></italic> R2, S. Africa, Stellenbosch <bold>h</bold> <italic><tp:taxon-name><tp:taxon-name-part taxon-name-part-type="genus">Ceratitis</tp:taxon-name-part> <tp:taxon-name-part taxon-name-part-type="species">capitata</tp:taxon-name-part></tp:taxon-name></italic>, Kenya.</p></caption><graphic xmlns:xlink="http://www.w3.org/1999/xlink" xlink:href="zookeys-540-443-g007.jpg" position="float" orientation="portrait" xlink:type="simple" id="oo_66487.jpg"/></fig><fig id="F8" position="float" orientation="portrait"><label>Figure 8.</label><caption><p>Posterior spiracles. <bold>a</bold> <italic><tp:taxon-name><tp:taxon-name-part taxon-name-part-type="genus">Ceratitis</tp:taxon-name-part> <tp:taxon-name-part taxon-name-part-type="species">fasciventris</tp:taxon-name-part></tp:taxon-name></italic> <bold>b</bold> <italic><tp:taxon-name><tp:taxon-name-part taxon-name-part-type="genus">Ceratitis</tp:taxon-name-part> <tp:taxon-name-part taxon-name-part-type="species">anonae</tp:taxon-name-part></tp:taxon-name></italic> <bold>c</bold> <italic><tp:taxon-name><tp:taxon-name-part taxon-name-part-type="genus">Ceratitis</tp:taxon-name-part> <tp:taxon-name-part taxon-name-part-type="species">rosa</tp:taxon-name-part></tp:taxon-name></italic> R1, Kenya <bold>d</bold> <italic><tp:taxon-name><tp:taxon-name-part taxon-name-part-type="genus">Ceratitis</tp:taxon-name-part> <tp:taxon-name-part taxon-name-part-type="species">rosa</tp:taxon-name-part></tp:taxon-name></italic> R2, Kenya <bold>e</bold> <italic><tp:taxon-name><tp:taxon-name-part taxon-name-part-type="genus">Ceratitis</tp:taxon-name-part> <tp:taxon-name-part taxon-name-part-type="species">rosa</tp:taxon-name-part></tp:taxon-name></italic> R1, S. Africa, Nelspruit <bold>f</bold> <italic><tp:taxon-name><tp:taxon-name-part taxon-name-part-type="genus">Ceratitis</tp:taxon-name-part> <tp:taxon-name-part taxon-name-part-type="species">rosa</tp:taxon-name-part></tp:taxon-name></italic> R2, S. Africa, Pretoria <bold>g</bold> <italic><tp:taxon-name><tp:taxon-name-part taxon-name-part-type="genus">Ceratitis</tp:taxon-name-part> <tp:taxon-name-part taxon-name-part-type="species">rosa</tp:taxon-name-part></tp:taxon-name></italic> R2, S. Africa, Stellenbosch <bold>h</bold> <italic><tp:taxon-name><tp:taxon-name-part taxon-name-part-type="genus">Ceratitis</tp:taxon-name-part> <tp:taxon-name-part taxon-name-part-type="species">capitata</tp:taxon-name-part></tp:taxon-name></italic>, Kenya. Abbreviations: <bold>SPI</bold>, <bold>SPII</bold>, <bold>SPIII</bold>, <bold>SPIV</bold> spiracular processes 1 to 4.</p></caption><graphic xmlns:xlink="http://www.w3.org/1999/xlink" xlink:href="zookeys-540-443-g008.jpg" position="float" orientation="portrait" xlink:type="simple" id="oo_66488.jpg"/></fig></tp:treatment-sec></tp:taxon-treatment>
